# Supplementary material for: The suboptimality of perceptual decision making with multiple alternatives
Source: Nat Commun. 2020 Jul 31;11:3857. doi: 10.1038/s41467-020-17661-z (PMC7395091; doi:10.1038/s41467-020-17661-z)
Supplement: Supplementary file 3 — Source Data [file 41467_2020_17661_MOESM3_ESM.xlsx]

## Sheet: Figure 4
Figure 4a
		data1	data2	data3	data4	data5	data6	data7	data8	data9	data10	data11	data12	data13	data14	data15	data16	data17	data18	data19	data20	data21	data22	data23	data24	data25	data26	data27	data28	data29	data30	data31	data32
	Observed	0.795238	0.819048	0.614286	0.72381	0.842857	0.780952	0.747619	0.795238	0.828571	0.738095	0.771429	0.766667	0.809524	0.828571	0.714286	0.82381	0.747619	0.842857	0.790476	0.8	0.714286	0.819048	0.780952	0.761905	0.82381	0.795238	0.771429	0.77619	0.852381	0.809524	0.795238	0.685714
	Population model	0.846341	0.901388	0.766108	0.847803	0.921397	0.871349	0.828817	0.857488	0.845418	0.805606	0.832588	0.852627	0.837599	0.797344	0.852854	0.881168	0.846155	0.915396	0.811574	0.791054	0.796857	0.846998	0.837701	0.778302	0.868919	0.874758	0.891917	0.828318	0.873748	0.874636	0.782884	0.788283
	Summary model	0.818215	0.860563	0.709602	0.814545	0.88252	0.839615	0.775073	0.8028	0.818647	0.762497	0.784445	0.805065	0.789938	0.75684	0.799085	0.831682	0.800808	0.875138	0.766983	0.782793	0.741215	0.793445	0.792655	0.720365	0.815672	0.833718	0.843863	0.779033	0.82909	0.81821	0.733282	0.740275
Figure 4b
		data1	data2	data3	data4	data5	data6	data7	data8	data9	data10	data11	data12	data13	data14	data15	data16	data17	data18	data19	data20	data21	data22	data23	data24	data25	data26	data27	data28	data29	data30	data31	data32
	Population - Observation	0.0511027	0.0823399	0.151823	0.123994	0.0785404	0.0903968	0.0811976	0.0622502	0.0168461	0.0675106	0.0611589	0.0859608	0.0280754	-0.0312273	0.138568	0.0573588	0.098536	0.0725387	0.021098	-0.00894583	0.0825718	0.0279507	0.0567485	0.0163969	0.0451096	0.0795202	0.120488	0.052127	0.0213665	0.065112	-0.0123539	0.102569
	Summary - Observation	0.047929	0.0765486	0.126318	0.118889	0.074007	0.0859305	0.0730151	0.0534498	0.0120415	0.0594735	0.0542718	0.0778367	0.0212266	-0.0371052	0.129728	0.0500151	0.0922172	0.0672504	0.0141463	-0.00456583	0.0735201	0.018532	0.047968	0.0051594	0.0381192	0.0740277	0.113955	0.0426691	0.014834	0.0578474	-0.0208906	0.0901415
Figure 4c
		data1	data2	data3	data4	data5	data6	data7	data8	data9	data10	data11	data12	data13	data14	data15	data16	data17	data18	data19	data20	data21	data22	data23	data24	data25	data26	data27	data28	data29	data30	data31	data32
	Population AIC - Summary AIC	2.68539	49.7461	179.527	31.9118	13.5837	6.2003	35.9908	3.97329	53.0905	3.02936	20.3933	14.0089	3.19245	-9.38822	22.9871	12.3522	7.14398	23.5976	0.147457	36.7846	6.29627	10.4693	2.16754	59.2401	33.8549	7.60411	23.4553	28.3124	18.6738	34.0836	-2.57596	45.0955

## Sheet: Figure 5
Figure 5b
		data1	data2	data3	data4	data5	data6	data7	data8	data9	data10
	Observed	0.762667	0.714667	0.8	0.731333	0.704	0.613333	0.756	0.764	0.683333	0.634
	Population model	0.775439	0.773544	0.864843	0.780431	0.765826	0.674192	0.807547	0.853227	0.748383	0.708197
	Summary model	0.709841	0.701284	0.784146	0.704239	0.699021	0.613976	0.726942	0.763821	0.678431	0.632469
Figure 5c
		data1	data2	data3	data4	data5	data6	data7	data8	data9	data10
	Population - Observation	0.0127723	0.058877	0.064843	0.0490973	0.0618257	0.060859	0.051547	0.0892273	0.06505	0.0741973
	Summary - Observation	-0.0528257	-0.0133827	-0.015854	-0.0270943	-0.004979	0.000642667	-0.029058	-0.000179	-0.00490233	-0.001531
Figure 5d
		data1	data2	data3	data4	data5	data6	data7	data8	data9	data10
	Population AIC - Summary AIC	-7.90537	26.6612	81.8439	54.2399	76.965	51.5895	30.5791	92.578	59.2034	112.183

## Sheet: Figure 6
Figure 6b
		data1	data2	data3	data4	data5	data6	data7	data8	data9	data10
	Observed	0.317427	0.367164	0.371115	0.278459	0.361751	0.238602	0.262948	0.272537	0.227437	0.259813
	Population model	0.409675	0.537299	0.383497	0.365167	0.465061	0.308343	0.43971	0.428319	0.368926	0.382689
	Summary & Random choice model	0.2	0.2	0.2	0.2	0.2	0.2	0.2	0.2	0.2	0.2
	Summary & Strategic choice model	0.333333	0.333333	0.333333	0.333333	0.333333	0.333333	0.333333	0.333333	0.333333	0.333333
Figure 6c
		data1	data2	data3	data4	data5	data6	data7	data8	data9	data10
	Population - Observation	0.092248	0.170135	0.0123819	0.0867079	0.10331	0.0697408	0.176762	0.155783	0.141489	0.122876
	Summary & Random choice - Observation	-0.117427	-0.167164	-0.171115	-0.0784588	-0.161751	-0.0386018	-0.0629482	-0.0725367	-0.0274368	-0.0598131
	Summary & Strategic choice - Observation	0.0159059	-0.0338308	-0.0377818	0.0548745	-0.0284178	0.0947315	0.0703851	0.0607966	0.105897	0.0735202
Figure 6d
		data1	data2	data3	data4	data5	data6	data7	data8	data9	data10
	Population AIC - Summary & Random choice AIC	10.0742	11.4079	14.0229	44.1425	1.36367	-53.9445	73.5888	41.9305	69.6245	160.72
	Population AIC - Summary & Strategic choice AIC	-26.2709	-36.9509	-67.9351	31.933	-58.0294	-31.6576	73.6488	35.647	96.9637	163.109

## Sheet: Figure 7
Figure 7b
		data1	data2	data3	data4	data5	data6	data7	data8	data9	data10	data11
	Observed	0.773333	0.901333	0.94	0.857333	0.753333	0.911333	0.852667	0.808667	0.773333	0.79	0.85
	Population model	0.80561	0.91622	0.9511	0.87817	0.78626	0.92221	0.88179	0.80036	0.81994	0.83514	0.85659
	Summary model	0.771375	0.89252	0.936815	0.848975	0.75319	0.90196	0.85083	0.76694	0.789545	0.80139	0.82612
Figure 7c
		data1	data2	data3	data4	data5	data6	data7	data8	data9	data10	data11
	Population - Observation	0.0322767	0.0148867	0.0111	0.0208367	0.0329267	0.0108767	0.0291233	-0.00830667	0.0466067	0.04514	0.00659
	Summary - Observation	-0.00195833	-0.00881333	-0.003185	-0.00835833	-0.000143333	-0.00937333	-0.00183667	-0.0417267	0.0162117	0.01139	-0.02388
Figure 7d
		data1	data2	data3	data4	data5	data6	data7	data8	data9	data10	data11
	Population AIC - Summary AIC	9.56105	2.87138	3.45597	4.98193	9.34307	0.840042	11.3928	-14.6325	18.4311	19.5689	-5.66336

## Sheet: Sup. Figure 1
Supplementary Figure 1a
		data1	data2	data3	data4	data5	data6	data7	data8	data9	data10	data11	data12	data13	data14	data15	data16	data17	data18	data19	data20	data21	data22	data23	data24	data25	data26	data27	data28	data29	data30	data31	data32
	Observed	0.795238	0.819048	0.614286	0.72381	0.842857	0.780952	0.747619	0.795238	0.828571	0.738095	0.771429	0.766667	0.809524	0.828571	0.714286	0.82381	0.747619	0.842857	0.790476	0.8	0.714286	0.819048	0.780952	0.761905	0.82381	0.795238	0.771429	0.77619	0.852381	0.809524	0.795238	0.685714
	Population model	0.846341	0.901388	0.766108	0.847803	0.921397	0.871349	0.828817	0.857488	0.845418	0.805606	0.832588	0.852627	0.837599	0.797344	0.852854	0.881168	0.846155	0.915396	0.811574	0.791054	0.796857	0.846998	0.837701	0.778302	0.868919	0.874758	0.891917	0.828318	0.873748	0.874636	0.782884	0.788283
	Two-highest model	0.843167	0.895596	0.740604	0.842699	0.916864	0.866883	0.820634	0.848688	0.840613	0.797569	0.8257	0.844503	0.83075	0.791466	0.844013	0.873825	0.839836	0.910107	0.804623	0.795434	0.787806	0.83758	0.82892	0.767064	0.861929	0.869266	0.885384	0.81886	0.867215	0.867371	0.774347	0.775856
	Summary model	0.818215	0.860563	0.709602	0.814545	0.88252	0.839615	0.775073	0.8028	0.818647	0.762497	0.784445	0.805065	0.789938	0.75684	0.799085	0.831682	0.800808	0.875138	0.766983	0.782793	0.741215	0.793445	0.792655	0.720365	0.815672	0.833718	0.843863	0.779033	0.82909	0.81821	0.733282	0.740275
Supplementary Figure 1b
		data1	data2	data3	data4	data5	data6	data7	data8	data9	data10	data11	data12	data13	data14	data15	data16	data17	data18	data19	data20	data21	data22	data23	data24	data25	data26	data27	data28	data29	data30	data31	data32
	Population - Observation	0.0511027	0.0823399	0.151823	0.123994	0.0785404	0.0903968	0.0811976	0.0622502	0.0168461	0.0675106	0.0611589	0.0859608	0.0280754	-0.0312273	0.138568	0.0573588	0.098536	0.0725387	0.021098	-0.00894583	0.0825718	0.0279507	0.0567485	0.0163969	0.0451096	0.0795202	0.120488	0.052127	0.0213665	0.065112	-0.0123539	0.102569
	Two-highest - Observation	0.047929	0.0765486	0.126318	0.118889	0.074007	0.0859305	0.0730151	0.0534498	0.0120415	0.0594735	0.0542718	0.0778367	0.0212266	-0.0371052	0.129728	0.0500151	0.0922172	0.0672504	0.0141463	-0.00456583	0.0735201	0.018532	0.047968	0.0051594	0.0381192	0.0740277	0.113955	0.0426691	0.014834	0.0578474	-0.0208906	0.0901415
	Summary - Observation	0.0229769	0.0415157	0.095316	0.0907355	0.0396629	0.0586626	0.0274543	0.0075619	-0.00992476	0.0244014	0.0130164	0.0383983	-0.0195855	-0.0717314	0.0847993	0.00787214	0.0531893	0.0322812	-0.0234929	-0.0172067	0.0269293	-0.0256026	0.0117026	-0.0415398	-0.00813786	0.0384802	0.0724348	0.00284286	-0.023291	0.00868619	-0.0619564	0.0545607
Supplementary Figure 1c
		data1	data2	data3	data4	data5	data6	data7	data8	data9	data10	data11	data12	data13	data14	data15	data16	data17	data18	data19	data20	data21	data22	data23	data24	data25	data26	data27	data28	data29	data30	data31	data32
	Population AIC - Two-highest AIC	0.734384	23.4297	119.871	4.13197	3.45174	1.51	15.3712	2.93475	3.50875	1.29688	12.0314	6.58409	2.46984	-0.676239	9.71871	4.90941	1.55653	3.09273	0.088873	21.3478	5.54127	5.6773	2.63417	40.8756	26.3166	2.69154	6.73089	22.1257	8.68969	2.51565	0.769844	36.3085
	Population AIC - Summary AIC	2.68539	49.7461	179.527	31.9118	13.5837	6.2003	35.9908	3.97329	53.0905	3.02936	20.3933	14.0089	3.19245	-9.38822	22.9871	12.3522	7.14398	23.5976	0.147457	36.7846	6.29627	10.4693	2.16754	59.2401	33.8549	7.60411	23.4553	28.3124	18.6738	34.0836	-2.57596	45.0955
	Two-highest AIC - Summary AIC	1.95101	26.3164	59.6554	27.7799	10.132	4.6903	20.6196	1.03854	49.5817	1.73249	8.36186	7.42478	0.72261	-8.71199	13.2684	7.4428	5.58745	20.5048	0.0585838	15.4368	0.754995	4.79197	-0.466631	18.3645	7.53829	4.91257	16.7244	6.18672	9.98406	31.568	-3.3458	8.78702

## Sheet: Sup. Figure 2
Supplementary Figure 2a
		data1	data2	data3	data4	data5	data6	data7	data8	data9	data10
	Observed	0.762667	0.714667	0.8	0.731333	0.704	0.613333	0.756	0.764	0.683333	0.634
	Population model	0.775439	0.773544	0.864843	0.780431	0.765826	0.674192	0.807547	0.853227	0.748383	0.708197
	Three-highest model	0.767802	0.765022	0.857559	0.772373	0.757992	0.666104	0.798912	0.844247	0.740929	0.69566
	Two-highest model	0.753028	0.747849	0.840249	0.753278	0.742212	0.651431	0.779843	0.825025	0.72405	0.674116
	Summary model	0.709841	0.701284	0.784146	0.704239	0.699021	0.613976	0.726942	0.763821	0.678431	0.632469
Supplementary Figure 2b
		data1	data2	data3	data4	data5	data6	data7	data8	data9	data10
	Population - Observation	0.0127723	0.058877	0.064843	0.0490973	0.0618257	0.060859	0.051547	0.0892273	0.06505	0.0741973
	Three-highest - Observation	0.00513533	0.050355	0.057559	0.0410397	0.053992	0.0527707	0.0429123	0.0802467	0.0575957	0.0616603
	Two-highest - Observation	-0.0096385	0.0331822	0.0402492	0.0219443	0.038212	0.0380973	0.0238432	0.0610245	0.040717	0.0401157
	Summary - Observation	-0.0528257	-0.0133827	-0.015854	-0.0270943	-0.004979	0.000642667	-0.029058	-0.000179	-0.00490233	-0.001531
Supplementary Figure 2c
		data1	data2	data3	data4	data5	data6	data7	data8	data9	data10
	Population AIC - Three-highest AIC	0.457513	8.66648	16.2521	18.1474	12.6112	10.4244	12.2252	21.1371	9.2012	70.1643
	Population AIC - Two-highest AIC	3.35505	20.2997	42.9277	40.0544	37.6644	27.2403	29.1968	54.1231	30.0764	104.934
	Population AIC - Summary AIC	-7.90537	26.6612	81.8439	54.2399	76.965	51.5895	30.5791	92.578	59.2034	112.183
	Two-highest AIC - Summary AIC	-8.36289	17.9947	65.5917	36.0925	64.3538	41.1651	18.3539	71.4409	50.0022	42.0184
	Three-highest AIC - Summary AIC	-11.2604	6.36149	38.9162	14.1855	39.3006	24.3492	1.38231	38.4549	29.127	7.2489

## Sheet: Sup. Figure 5
Supplementary Figure 5a
		data1	data2	data3	data4	data5	data6	data7	data8	data9	data10	data11	data12	data13	data14	data15	data16	data17	data18	data19	data20	data21	data22	data23	data24	data25	data26	data27	data28	data29	data30	data31	data32
	Population AIC - Two-highest AIC	1.17131	1.8735	13.1785	1.9741	1.56543	0.686474	6.13186	3.59198	1.14195	1.16426	9.51345	2.68462	1.98672	-0.745347	2.40202	1.92065	1.11397	2.08518	0.580557	5.13897	0.785317	2.88326	2.94086	1.44614	4.1481	3.03979	2.63789	7.3288	1.11057	2.08987	0.0596651	11.8644
	Population AIC - Summary AIC	4.50106	12.7619	31.6111	11.8492	8.35961	5.82207	14.7817	5.57833	10.6749	3.57083	19.8574	7.61711	3.55281	-6.97137	14.0856	5.10669	6.77347	7.15701	1.28433	14.6232	-1.93855	5.40817	3.78777	3.06417	8.85044	8.44606	12.3563	14.4666	1.89836	8.15955	-4.67115	20.2253
	Two-highest AIC - Summary AIC	3.32975	10.8884	18.4326	9.8751	6.79418	5.1356	8.64984	1.98635	9.53297	2.40657	10.344	4.93249	1.56609	-6.22602	11.6836	3.18604	5.65951	5.07183	0.70377	9.48419	-2.72387	2.52491	0.846913	1.61804	4.70234	5.40627	9.71838	7.13784	0.787783	6.06969	-4.73082	8.36088
Supplementary Figure 5b
		data1	data2	data3	data4	data5	data6	data7	data8	data9	data10
	Population AIC - Three-highest AIC	3.21627	9.80854	4.06907	17.627	13.909	9.36647	10.0018	13.0418	10.0677	78.0947
	Population AIC - Two-highest AIC	12.2913	24.2727	11.4031	40.429	44.9338	23.9687	24.1594	40.3455	30.7523	117.844
	Population AIC - Summary AIC	8.55617	34.2762	19.5761	54.8599	90.433	44.6764	22.009	70.2053	58.4252	128.237
	Two-highest AIC - Summary AIC	5.3399	24.4676	15.5071	37.2328	76.5241	35.31	12.0072	57.1635	48.3575	50.1424
	Three-highest AIC - Summary AIC	-3.73509	10.0035	8.17299	14.4309	45.4992	20.7077	-2.15044	29.8598	27.6729	10.393
Supplementary Figure 5c
		data1	data2	data3	data4	data5	data6	data7	data8	data9	data10
	Population AIC - Summary & Random choice AIC	22.0006	-8.88353	19.2525	85.5097	3.01097	-52.906	30.1561	60.9901	56.4291	137.955
	Population AIC - Summary & Strategic choice AIC	-14.3445	-57.2423	-62.7054	73.3001	-56.3821	-30.6191	30.2161	54.7066	83.7683	140.344

## Sheet: Sup. Figure 6
Supplementary Figure 6a
		data1	data2	data3	data4	data5	data6	data7	data8	data9	data10	data11	data12	data13	data14	data15	data16	data17	data18	data19	data20	data21	data22	data23	data24	data25	data26	data27	data28	data29	data30	data31	data32
	Observed	0.771429	0.795238	0.561905	0.714286	0.819048	0.752381	0.661905	0.680952	0.719048	0.633333	0.680952	0.709524	0.685714	0.62381	0.7	0.761905	0.690476	0.814286	0.671429	0.657143	0.590476	0.685714	0.661905	0.547619	0.72381	0.738095	0.766667	0.671429	0.742857	0.728571	0.585714	0.590476
	2-Attention model	0.45642	0.455875	0.404263	0.4551	0.469452	0.475955	0.453692	0.449852	0.44315	0.459738	0.455395	0.454095	0.46173	0.4554	0.475372	0.469722	0.463182	0.473033	0.464597	0.412805	0.44226	0.46506	0.455365	0.413417	0.447375	0.46493	0.464008	0.450562	0.458618	0.462593	0.45786	0.422065
	3-Attention model	0.611343	0.6699	0.483205	0.620932	0.712753	0.692165	0.628287	0.632463	0.60386	0.60168	0.610985	0.627275	0.648678	0.592915	0.659253	0.665488	0.657115	0.705318	0.627378	0.568133	0.575852	0.6543	0.60989	0.52101	0.635108	0.65148	0.67217	0.594718	0.651425	0.67822	0.571545	0.550045
Supplementary Figure 6b
		data1	data2	data3	data4	data5	data6	data7	data8	data9	data10	data11	data12	data13	data14	data15	data16	data17	data18	data19	data20	data21	data22	data23	data24	data25	data26	data27	data28	data29	data30	data31	data32
	Observed	0.795238	0.819048	0.614286	0.72381	0.842857	0.780952	0.747619	0.795238	0.828571	0.738095	0.771429	0.766667	0.809524	0.828571	0.714286	0.82381	0.747619	0.842857	0.790476	0.8	0.714286	0.819048	0.780952	0.761905	0.82381	0.795238	0.771429	0.77619	0.852381	0.809524	0.795238	0.685714
	2-Attention model	0.568365	0.568151	0.551538	0.568293	0.573473	0.574523	0.567236	0.565995	0.564828	0.570491	0.568573	0.567514	0.569984	0.569093	0.574838	0.572217	0.571237	0.574093	0.571486	0.554445	0.564702	0.571582	0.568375	0.553896	0.566338	0.571328	0.571478	0.567413	0.569113	0.570735	0.570482	0.556488
	3-Attention model	0.685375	0.71811	0.633981	0.692617	0.736086	0.727826	0.700741	0.702827	0.683334	0.686841	0.689758	0.699281	0.707065	0.678396	0.713889	0.717578	0.714658	0.733759	0.699068	0.656092	0.674607	0.712134	0.68935	0.652117	0.703486	0.708894	0.720252	0.683779	0.710658	0.722677	0.675012	0.660962
Supplementary Figure 6c
		data1	data2	data3	data4	data5	data6	data7	data8	data9	data10	data11	data12	data13	data14	data15	data16	data17	data18	data19	data20	data21	data22	data23	data24	data25	data26	data27	data28	data29	data30	data31	data32
	2-Attention - Observation	-0.226873	-0.250896	-0.0627474	-0.155517	-0.269384	-0.206429	-0.180383	-0.229243	-0.263743	-0.167604	-0.202856	-0.199153	-0.23954	-0.259479	-0.139448	-0.251592	-0.176382	-0.268764	-0.21899	-0.245555	-0.149584	-0.247466	-0.212577	-0.208009	-0.257472	-0.22391	-0.19995	-0.208778	-0.283268	-0.238788	-0.224756	-0.129227
	3-Attention - Observation	-0.109863	-0.100938	0.0196951	-0.031192	-0.106771	-0.0531265	-0.0468782	-0.0924114	-0.145237	-0.0512544	-0.0816702	-0.0673858	-0.102459	-0.150176	-0.000396548	-0.106231	-0.0329607	-0.109098	-0.0914079	-0.143908	-0.039679	-0.106913	-0.0916024	-0.109788	-0.120324	-0.0863439	-0.0511761	-0.0924113	-0.141723	-0.0868463	-0.120226	-0.0247526
Supplementary Figure 6d
		data1	data2	data3	data4	data5	data6	data7	data8	data9	data10	data11	data12	data13	data14	data15	data16	data17	data18	data19	data20	data21	data22	data23	data24	data25	data26	data27	data28	data29	data30	data31	data32
	2-Attention AIC - Summary AIC	82.015	68.8335	48.2644	47.2933	86.0257	41.0689	40.094	82.488	71.9411	47.0773	64.8913	69.1764	73.6641	82.7385	28.0867	76.1901	40.5213	65.193	41.8364	85.3013	61.593	72.9981	90.9659	57.246	101.205	80.6525	45.1492	60.5154	81.2942	58.5785	72.2951	48.781
	3-Attention AIC - Summary AIC	25.6714	12.8009	9.25322	7.09572	27.427	1.45877	8.33019	31.1587	14.3397	11.8608	20.0458	23.1913	19.0051	26.1642	2.55752	23.6409	8.1409	8.49745	5.2634	29.8937	19.2087	22.6491	35.5694	15.8829	40.5058	29.3179	7.4236	13.3205	24.9523	12.841	26.7496	11.9116
Supplementary Figure 6e
		data1	data2	data3	data4	data5	data6	data7	data8	data9	data10
	Observed	0.52	0.508	0.644	0.506667	0.496667	0.361333	0.552	0.604667	0.466667	0.391333
	2-Attention model	0.293133	0.285922	0.288725	0.28918	0.28992	0.287345	0.288008	0.29202	0.290013	0.283558
	3-Attention model	0.39335	0.397298	0.420888	0.399957	0.394348	0.36186	0.410823	0.41492	0.386892	0.345698
Supplementary Figure 6f
		data1	data2	data3	data4	data5	data6	data7	data8	data9	data10
	Observed	0.762667	0.714667	0.8	0.731333	0.704	0.613333	0.756	0.764	0.683333	0.634
	2-Attention model	0.525247	0.523976	0.524418	0.524653	0.524622	0.524276	0.524276	0.524976	0.524595	0.52335
	3-Attention model	0.573792	0.575414	0.581351	0.575343	0.574173	0.565713	0.579338	0.579504	0.572182	0.56209
Supplementary Figure 6g
		data1	data2	data3	data4	data5	data6	data7	data8	data9	data10
	2-Attention - Observation	-0.23742	-0.190691	-0.275582	-0.206681	-0.179378	-0.0890577	-0.231724	-0.239024	-0.158738	-0.11065
	3-Attention - Observation	-0.188875	-0.139253	-0.218649	-0.15599	-0.129827	-0.0476207	-0.176662	-0.184496	-0.111151	-0.0719103
Supplementary Figure 6h
		data1	data2	data3	data4	data5	data6	data7	data8	data9	data10
	2-Attention AIC - Summary AIC	332.858	292.27	470.78	293.751	204.51	57.1113	396.739	368.403	143.282	269.404
	3-Attention AIC - Summary AIC	198.877	178.846	296.491	175.633	107.915	19.785	256.627	225.688	62.248	187.083
Supplementary Figure 6i
		data1	data2	data3	data4	data5	data6	data7	data8	data9	data10
	Observed	0.532	0.656	0.486333	0.460333	0.577	0.344667	0.55	0.549667	0.462333	0.454667
	2-Attention model	0.288754	0.293653	0.286653	0.284078	0.289169	0.286565	0.288618	0.289684	0.288799	0.279666
	3-Attention model	0.402615	0.418428	0.402013	0.38944	0.416156	0.361541	0.395108	0.404536	0.394387	0.371474
Supplementary Figure 6j
		data1	data2	data3	data4	data5	data6	data7	data8	data9	data10
	Observed	0.317427	0.367164	0.371115	0.278459	0.361751	0.238602	0.262948	0.272537	0.227437	0.259813
	2-Attention model	0.0633717	0.0573759	0.0659052	0.0695372	0.0615296	0.0669509	0.0623062	0.0612085	0.0627457	0.0761457
	3-Attention model	0.131715	0.114956	0.131663	0.144749	0.118021	0.160956	0.135521	0.129444	0.138206	0.165827
Supplementary Figure 6k
		data1	data2	data3	data4	data5	data6	data7	data8	data9	data10
	2-Attention - Observation	-0.254056	-0.309788	-0.30521	-0.208922	-0.300222	-0.171651	-0.200642	-0.211328	-0.164691	-0.183667
	3-Attention - Observation	-0.185713	-0.252209	-0.239452	-0.13371	-0.24373	-0.0776462	-0.127427	-0.143093	-0.0892308	-0.0939856
Supplementary Figure 6l
		data1	data2	data3	data4	data5	data6	data7	data8	data9	data10
	2-Attention AIC - Summary & Random AIC	245.084	250.71	333.766	200.002	286.143	218.277	177.694	202.878	166.972	150.831
	3-Attention AIC - Summary & Random AIC	66.2719	102.632	117.331	47.64	117.169	-0.228739	45.6382	49.4039	76.1254	45.2887
